# Supplementary material for: Malignant neoplasms in people with hypothyroidism in Spain: A population-based analysis
Source: PLoS One. 2022 Oct 5;17(10):e0275568. doi: 10.1371/journal.pone.0275568 (PMC9534429; doi:10.1371/journal.pone.0275568)
Supplement: S1 File — (XLSX) [file pone.0275568.s003.xlsx]

## Sheet: Total cancer
	N: TOTAL POPULATION: ALL 2019
	n1: FACTOR: HYPOTHYROIDISM					CASES: TOTAL CANCER			a1: FACTOR WITH CASES: HYPOTHYR WITH CANCER
			N	n1		Cases		a1
			TOTAL POPULATION	FACTOR		CASES		FACTOR WITH CASES
				Hypothyr	(%)	Cancer	Cáncer (%)	Hypothyr with cancer	(%)
			250	220		100		80
		All	38365258	2414165	6.29258	1819173	4.74172	183947	7.61949
	Gender	Male	18230737	428414	2.34995	865161	4.74562	40496	9.45254
		Female	20134521	1985751	9.86242	954013	4.7382	143451	7.22402
	Age	00-14	5598051	33129	0.591795	14259	0.254714	341	1.02931
		15-34	7591284	307956	4.05671	51558	0.679174	3482	1.13068
		35-64	17119977	1203356	7.02896	649489	3.79375	63219	5.25356
		65 and over	8055946	869724	10.7961	1103868	13.7025	116905	13.4416
	Income level (eur/yr)	≥100.000	261424	11690	4.47166	13438	5.14031	1142	9.76903
		18.000-99.999	11312807	645694	5.70764	575869	5.09042	52627	8.15046
		<18.000	24361736	1596420	6.55298	1144506	4.69797	119768	7.50229
		Very low	2101006	151086	7.19113	75365	3.58709	9562	6.32885
		Unclassified	328285	9275	2.82529	9994	3.04431	848	9.14286
	Municipality size	<10.000 hab	5692080	333545	5.85981	269707	4.73829	25087	7.52132
		10.001-50.000 hab	11795541	716125	6.07115	499563	4.23519	50169	7.00562
		50.001-100.000 hab	5304250	313714	5.91439	226616	4.27235	21481	6.84732
		100.001-500.000 hab	9407737	624054	6.63341	476839	5.06858	49292	7.89868
		>500.000 hab	6165651	426727	6.92104	346447	5.61898	37919	8.88601
	Country	Spain	27916773	1786906	6.40083	1386429	4.96629	143509	8.03114
		Europe UE	1156493	58986	5.10042	37068	3.20521	3576	6.06246
		Africa	217416	5477	2.51913	2580	1.18667	0	0
		Latin America	1765944	137389	7.77992	35633	2.01779	4698	3.41949
		East Mediterr	653138	26540	4.06346	8309	1.27217	745	2.80708
		Other or unknown	6655495	398867	5.99305	349154	5.2461	31288	7.84422
	Employment	Active	14591010	842036	5.77092	372317	2.55169	31893	3.78761
		Unemployed	2798342	208315	7.44423	78216	2.79508	8148	3.91138
		Not active	11268847	475044	4.21555	216083	1.91753	30111	6.33857
		Pensioners	8502723	816313	9.60061	1100910	12.9477	108573	13.3004
		Other situations	1204336	72456	6.01626	51647	4.28842	5222	7.20713

## Sheet: Breast
	FACTOR: HYPOTHYROIDISM					CASES: BREAST CANCER (female)
			N	n1		Cases		a1
			TOTAL POPULATION	FACTOR		CASES		FACTOR WITH CASES
				Hypothyr	(%)	Cancer	Cáncer (%)	Hypothyr with cancer	(%)
		All	20134521	1985751	#REF!	301853	1.49918	42072	2.11869
	Gender	Male
		Female	20134521	1985751	9.86242	301813	1.49898	42072	2.11869
	Age	00-14	2706206	16975	0.627262	0	0	0	0
		15-34	3919611	236447	6.03241	1800	0.0459229	0	0
		35-64	8899227	1012433	11.3766	142881	1.60554	16713	1.65078
		65 and over	4609477	719895	15.6177	157026	3.40659	25193	3.49954
	Income level (eur/yr)	≥100.000	111710	8678	7.76833	2413	2.16006	0	0
		18.000-99.999	5322376	508350	9.55119	90305	1.6967	11920	2.34484
		<18.000	13231062	1328207	10.0386	189913	1.43536	27093	2.03982
		Very low	1293427	132836	10.2701	17721	1.37008	2660	2.00247
		Unclassified	175946	7680	4.36498	1501	0.853103	0	0
	Municipality size	<10.000 hab	2889148	272837	9.44351	42020	1.45441	5730	2.10016
		10.001-50.000 hab	6121873	588260	9.60915	84968	1.38794	11845	2.01357
		50.001-100.000 hab	2805897	258993	9.23031	37487	1.33601	4721	1.82283
		100.001-500.000 hab	4981002	514331	10.3259	78966	1.58534	11178	2.17331
		>500.000 hab	3336600	351330	10.5296	58412	1.75064	8597	2.44699
	Country	Spain	14566964	1467820	10.0764	224380	1.54033	32264	2.19809
		Europe UE	625271	49657	7.94168	6636	1.0613	924	1.86076
		Africa	74816	3578	4.7824	321	0.429053	0	0
		Latin America	1050734	112299	10.6877	5557	0.528868	906	0.806775
		East Mediterr	294963	20955	7.10428	1563	0.529897	0	0
		Other or unknown	3521773	331442	9.41123	63396	1.80012	7776	2.34611
	Employment	Active	7073311	688058	9.72752	71470	1.01042	7398	1.0752
		Unemployed	1642008	182306	11.1026	17257	1.05097	2220	1.21773
		Not active	6462534	415278	6.42593	55028	0.851493	8470	2.0396
		Pensioners	4235121	637244	15.0467	146628	3.46219	22556	3.53962
		Other situations	721547	62864	8.71239	11469	1.5895	1428	2.27157

## Sheet: Prostate
	FACTOR: HYPOTHYROIDISM					CASES: PROSTATE CANCER (male)
			N	n1		Cases		a1
			TOTAL POPULATION	FACTOR		CASES		FACTOR WITH CASES
				Hypothyr	(%)	Cancer	Cáncer (%)	Hypothyr with cancer	(%)
		All	18230737	428414	2.34995	224925	1.23377	9050	2.11244
	Gender	Male	18230737	428414	2.34995	224925	1.23377	9050	2.11244
		Female	0	0	#DIV/0!		#DIV/0!		#DIV/0!
	Age	00-14	2891845	16154	0.558605	0	0		0
		15-34	3671673	71509	1.94759	0	0		0
		35-64	8220750	190923	2.32245	29843	0.36302	799	0.418493
		65 and over	3446469	149829	4.34732	194993	5.65776	8250	5.50628
	Income level (eur/yr)	≥100.000	149714	3011	2.01117	2019	1.34857	0	0
		18.000-99.999	5990431	137345	2.29274	85183	1.42198	3485	2.53741
		<18.000	11130675	268214	2.40968	132969	1.19462	5220	1.94621
		Very low	807579	18250	2.25984	3534	0.437604	0	0
		Unclassified	152339	1595	1.04701	1220	0.800845	0	0
	Municipality size	<10.000 hab	2802932	60708	2.16587	39314	1.4026	1378	2.26988
		10.001-50.000 hab	5673668	127864	2.25364	61032	1.07571	2721	2.12804
		50.001-100.000 hab	2498352	54721	2.19028	27259	1.09108	972	1.77628
		100.001-500.000 hab	4426734	109723	2.47864	56004	1.26513	2089	1.90389
		>500.000 hab	2829051	75398	2.66513	41316	1.46042	1890	2.5067
	Country	Spain	13349809	319085	2.39018	165950	1.24309	6959	2.18092
		Europe UE	531221	9329	1.75614	3422	0.644176	0	0
		Africa	142600	1899	1.3317	286	0.200561	0	0
		Latin America	715210	25091	3.5082	2627	0.367305	0	0
		East Mediterr	358174	5585	1.5593	667	0.186222	0	0
		Other or unknown	3133722	67425	2.15159	51972	1.65848	1696	2.51539
	Employment	Active	7517698	153978	2.04821	17554	0.233502	424	0.275364
		Unemployed	1156334	26009	2.24926	2944	0.254598	0	0
		Not active	4806313	59766	1.24349	3466	0.0721135	0	0
		Pensioners	4267602	179069	4.19601	196414	4.60244	8157	4.55523
		Other situations	482789	9592	1.98679	4547	0.941819	0	0

## Sheet: Colorectal
	FACTOR: HYPOTHYROIDISM					CASES: COLORECTAL CANCER
			N	n1		Cases		a1
			TOTAL POPULATION	FACTOR		CASES		FACTOR WITH CASES
				Hypothyr	(%)	Cancer	Cáncer (%)	Hypothyr with cancer	(%)
		All	38365258	2414165	6.29258	255339	0.665547	22151	0.917543
	Gender	Male	18230737	428414	2.34995	140177	0.768905	5237	1.22242
		Female	20134521	1985751	9.86242	115162	0.571963	16914	0.851768
	Age	00-14	5598051	33129	0.591795	427	0.00762765	0	0
		15-34	7591284	307956	4.05671	1944	0.0256083	0	0
		35-64	17119977	1203356	7.02896	76151	0.444808	5924	0.49229
		65 and over	8055946	869724	10.7961	176817	2.19486	16123	1.85381
	Income level (eur/yr)	≥100.000	261424	11690	4.47166	1992	0.761981	0	0
		18.000-99.999	11312807	645694	5.70764	81627	0.721545	6418	0.993969
		<18.000	24361736	1596420	6.55298	161721	0.663832	14491	0.907719
		Very low	2101006	151086	7.19113	8531	0.406044	946	0.626133
		Unclassified	328285	9275	2.82529	1468	0.447172	0	0
	Municipality size	<10.000 hab	5692080	333545	5.85981	37702	0.662359	2994	0.89763
		10.001-50.000 hab	11795541	716125	6.07115	66138	0.560703	5283	0.73772
		50.001-100.000 hab	5304250	313714	5.91439	32902	0.620295	2834	0.903371
		100.001-500.000 hab	9407737	624054	6.63341	67310	0.715475	6122	0.981005
		>500.000 hab	6165651	426727	6.92104	51287	0.831818	4920	1.15296
	Country	Spain	27916773	1786906	6.40083	194419	0.696424	17675	0.98914
		Europe UE	1156493	58986	5.10042	3754	0.324602	340	0.576408
		Africa	217416	5477	2.51913	0	0	0	0
		Latin America	1765944	137389	7.77992	2906	0.164558	361	0.262758
		East Mediterr	653138	26540	4.06346	793	0.121414	0	0
		Other or unknown	6655495	398867	5.99305	53322	0.801173	3736	0.936653
	Employment	Active	14591010	842036	5.77092	41513	0.284511	2890	0.343216
		Unemployed	2798342	208315	7.44423	7637	0.272912	698	0.335069
		Not active	11268847	475044	4.21555	25016	0.221993	3593	0.756351
		Pensioners	8502723	816313	9.60061	175015	2.05834	14489	1.77493
		Other situations	1204336	72456	6.01626	6158	0.511319	481	0.663851

## Sheet: Respiratory
	FACTOR: HYPOTHYROIDISM					CASES: RESPIRATORY TRACT
			N	n1		Cases		a1
			TOTAL POPULATION	FACTOR		CASES		FACTOR WITH CASES
				Hypothyr	(%)	Cancer	Cáncer (%)	Hypothyr with cancer	(%)
		All	38365258	2414165	6.29258	104840	0.273268	11450	0.474284
	Gender	Male	18230737	428414	2.34995	73933	0.40554	6053	1.41289
		Female	20134521	1985751	9.86242	30907	0.153503	5397	0.271786
	Age	00-14	5598051	33129	0.591795	758	0.0135404	0	0
		15-34	7591284	307956	4.05671	1952	0.0257137	0	0
		35-64	17119977	1203356	7.02896	40311	0.235462	4103	0.340963
		65 and over	8055946	869724	10.7961	61819	0.767371	7125	0.819225
	Income level (eur/yr)	≥100.000	261424	11690	4.47166	928	0.354979	0	0
		18.000-99.999	11312807	645694	5.70764	30378	0.268528	3251	0.503489
		<18.000	24361736	1596420	6.55298	67191	0.275805	7453	0.466857
		Very low	2101006	151086	7.19113	5470	0.260351	596	0.394477
		Unclassified	328285	9275	2.82529	873	0.265927	0	0
	Municipality size	<10.000 hab	5692080	333545	5.85981	14568	0.255935	1488	0.446117
		10.001-50.000 hab	11795541	716125	6.07115	26742	0.226713	2976	0.41557
		50.001-100.000 hab	5304250	313714	5.91439	13457	0.253702	1414	0.450729
		100.001-500.000 hab	9407737	624054	6.63341	26938	0.286339	2849	0.456531
		>500.000 hab	6165651	426727	6.92104	23135	0.375224	2724	0.638347
	Country	Spain	27916773	1786906	6.40083	80992	0.290119	8962	0.501537
		Europe UE	1156493	58986	5.10042	2262	0.195591	279	0.472994
		Africa	217416	5477	2.51913	0	0	0	0
		Latin America	1765944	137389	7.77992	1538	0.0870922	251	0.182693
		East Mediterr	653138	26540	4.06346	780	0.119423	0	0
		Other or unknown	6655495	398867	5.99305	19057	0.286335	1854	0.464817
	Employment	Active	14591010	842036	5.77092	15393	0.105496	1438	0.170777
		Unemployed	2798342	208315	7.44423	4479	0.160059	360	0.172815
		Not active	11268847	475044	4.21555	8279	0.073468	1275	0.268396
		Pensioners	8502723	816313	9.60061	73150	0.860313	8176	1.00158
		Other situations	1204336	72456	6.01626	3538	0.293772	0	0

## Sheet: Hematologic
	FACTOR: HYPOTHYROIDISM					CASES: HEMATOLOGIC
			N	n1		Cases		a1
			TOTAL POPULATION	FACTOR		CASES		FACTOR WITH CASES
				Hypothyr	(%)	Cancer	Cáncer (%)	Hypothyr with cancer	(%)
		All	38365258	2414165	6.29258	149375	0.38935	15616	0.646849
	Gender	Male	18230737	428414	2.34995	75691	0.415183	3876	0.904732
		Female	20134521	1985751	9.86242	73684	0.365959	11740	0.591212
	Age	00-14	5598051	33129	0.591795	5843	0.104376	0	0
		15-34	7591284	307956	4.05671	18608	0.245123	1233	0.400382
		35-64	17119977	1203356	7.02896	61664	0.360187	6242	0.518716
		65 and over	8055946	869724	10.7961	63260	0.785258	8047	0.925236
	Income level (eur/yr)	≥100.000	261424	11690	4.47166	1047	0.400499	0	0
		18.000-99.999	11312807	645694	5.70764	43274	0.382522	4157	0.643803
		<18.000	24361736	1596420	6.55298	97334	0.399536	10613	0.6648
		Very low	2101006	151086	7.19113	6906	0.3287	747	0.49442
		Unclassified	328285	9275	2.82529	814	0.247955	0	0
	Municipality size	<10.000 hab	5692080	333545	5.85981	23131	0.406372	2195	0.658082
		10.001-50.000 hab	11795541	716125	6.07115	42759	0.362501	4276	0.597102
		50.001-100.000 hab	5304250	313714	5.91439	18004	0.339426	1768	0.563571
		100.001-500.000 hab	9407737	624054	6.63341	39857	0.423662	4046	0.648341
		>500.000 hab	6165651	426727	6.92104	25625	0.415609	3331	0.780593
	Country	Spain	27916773	1786906	6.40083	112108	0.401579	11931	0.66769
		Europe UE	1156493	58986	5.10042	3219	0.278342	249	0.422134
		Africa	217416	5477	2.51913	413	0.189958	0	0
		Latin America	1765944	137389	7.77992	3517	0.199157	479	0.348645
		East Mediterr	653138	26540	4.06346	1122	0.171786	0	0
		Other or unknown	6655495	398867	5.99305	28996	0.43567	2837	0.711265
	Employment	Active	14591010	842036	5.77092	43377	0.297286	3862	0.45865
		Unemployed	2798342	208315	7.44423	8521	0.304502	799	0.383554
		Not active	11268847	475044	4.21555	25968	0.230441	2547	0.536161
		Pensioners	8502723	816313	9.60061	67016	0.788171	7929	0.971319
		Other situations	1204336	72456	6.01626	4494	0.373152	479	0.661091

## Sheet: Bladder
	FACTOR: HYPOTHYROIDISM					CASES: BLADDER
			N	n1		Cases		a1
			TOTAL POPULATION	FACTOR		CASES		FACTOR WITH CASES
				Hypothyr	(%)	Cancer	Cáncer (%)	Hypothyr with cancer	(%)
		All	38365258	2414165	6.29258	104089	0.271311	6601	0.273428
	Gender	Male	18230737	428414	2.34995	84256	0.462165	3441	0.803195
		Female	20134521	1985751	9.86242	19833	0.0985025	3160	0.159134
	Age	00-14	5598051	33129	0.591795	0	0	0	0
		15-34	7591284	307956	4.05671	541	0.00712659	0	0
		35-64	17119977	1203356	7.02896	24579	0.143569	1384	0.115012
		65 and over	8055946	869724	10.7961	78858	0.978879	5198	0.597661
	Income level (eur/yr)	≥100.000	261424	11690	4.47166	726	0.27771	0	0
		18.000-99.999	11312807	645694	5.70764	35649	0.315121	2062	0.319346
		<18.000	24361736	1596420	6.55298	64451	0.264558	4244	0.265845
		Very low	2101006	151086	7.19113	2609	0.124179	0	0
		Unclassified	328285	9275	2.82529	654	0.199217	0	0
	Municipality size	<10.000 hab	5692080	333545	5.85981	14062	0.247045	829	0.248542
		10.001-50.000 hab	11795541	716125	6.07115	28734	0.243601	1711	0.238925
		50.001-100.000 hab	5304250	313714	5.91439	12467	0.235038	846	0.269672
		100.001-500.000 hab	9407737	624054	6.63341	27175	0.288858	1674	0.268246
		>500.000 hab	6165651	426727	6.92104	21652	0.351171	1540	0.360886
	Country	Spain	27916773	1786906	6.40083	82918	0.297019	5366	0.300296
		Europe UE	1156493	58986	5.10042	1478	0.1278	0	0
		Africa	217416	5477	2.51913	0	0	0	0
		Latin America	1765944	137389	7.77992	752	0.0425835	0	0
		East Mediterr	653138	26540	4.06346	399	0.0610897	0	0
		Other or unknown	6655495	398867	5.99305	18434	0.276974	1027	0.257479
	Employment	Active	14591010	842036	5.77092	12758	0.0874374	662	0.078619
		Unemployed	2798342	208315	7.44423	2978	0.10642	0	0
		Not active	11268847	475044	4.21555	4865	0.0431721	572	0.12041
		Pensioners	8502723	816313	9.60061	80899	0.951448	5005	0.613123
		Other situations	1204336	72456	6.01626	2589	0.214973	0	0

## Sheet: Thyroid
	FACTOR: HYPOTHYROIDISM					CASES: THYROID CANCER
			N	n1		Cases		a1
			TOTAL POPULATION	FACTOR		CASES		FACTOR WITH CASES
				Hypothyr	(%)	Cancer	Cáncer (%)	Hypothyr with cancer	(%)
		All	38365258	2414165	6.29258	43466	0.113295	11008	0.455975
	Gender	Male	18230737	428414	2.34995	9094	0.0498828	1699	0.396579
		Female	20134521	1985751	9.86242	34372	0.170712	9309	0.46879
	Age	00-14	5598051	33129	0.591795	0	0	0	0
		15-34	7591284	307956	4.05671	2657	0.0350007	557	0.18087
		35-64	17119977	1203356	7.02896	26820	0.156659	6491	0.539408
		65 and over	8055946	869724	10.7961	13878	0.17227	3930	0.451867
	Income level (eur/yr)	≥100.000	261424	11690	4.47166	312	0.119346	0	0
		18.000-99.999	11312807	645694	5.70764	14223	0.125725	2993	0.463532
		<18.000	24361736	1596420	6.55298	26441	0.108535	7300	0.457273
		Very low	2101006	151086	7.19113	2359	0.11228	595	0.393815
		Unclassified	328285	9275	2.82529	0	0	0	0
	Municipality size	<10.000 hab	5692080	333545	5.85981	5299	0.0930943	1540	0.461707
		10.001-50.000 hab	11795541	716125	6.07115	11484	0.0973588	3160	0.441264
		50.001-100.000 hab	5304250	313714	5.91439	5660	0.106707	1573	0.501412
		100.001-500.000 hab	9407737	624054	6.63341	11773	0.125142	2881	0.461659
		>500.000 hab	6165651	426727	6.92104	9250	0.150025	1854	0.43447
	Country	Spain	27916773	1786906	6.40083	31681	0.113484	7970	0.446022
		Europe UE	1156493	58986	5.10042	909	0.0785997	0	0
		Africa	217416	5477	2.51913	0	0	0	0
		Latin America	1765944	137389	7.77992	2368	0.134093	540	0.393045
		East Mediterr	653138	26540	4.06346	396	0.0606304	0	0
		Other or unknown	6655495	398867	5.99305	8023	0.120547	2165	0.542787
	Employment	Active	14591010	842036	5.77092	17862	0.122418	4185	0.49701
		Unemployed	2798342	208315	7.44423	3521	0.125825	915	0.439239
		Not active	11268847	475044	4.21555	6329	0.0561637	1607	0.338284
		Pensioners	8502723	816313	9.60061	14167	0.166617	3889	0.47641
		Other situations	1204336	72456	6.01626	1587	0.131774	414	0.571381

## Sheet: Renal
	FACTOR: HYPOTHYROIDISM					CASES: RENAL
			N	n1		Cases		a1
			TOTAL POPULATION	FACTOR		CASES		FACTOR WITH CASES
				Hypothyr	(%)	Cancer	Cáncer (%)	Hypothyr with cancer	(%)
		All	38365258	2414165	6.29258	39980	0.104209	3700	0.153262
	Gender	Male	18230737	428414	2.34995	24992	0.137087	1333	0.311148
		Female	20134521	1985751	9.86242	14989	0.0744443	2367	0.119199
	Age	00-14	5598051	33129	0.591795	493	0.00880664		0
		15-34	7591284	307956	4.05671	642	0.00845707		0
		35-64	17119977	1203356	7.02896	13705	0.0800527	1006	0.0835995
		65 and over	8055946	869724	10.7961	25140	0.312068	2660	0.305844
	Income level (eur/yr)	≥100.000	261424	11690	4.47166	427	0.163336	0	0
		18.000-99.999	11312807	645694	5.70764	14386	0.127166	1332	0.20629
		<18.000	24361736	1596420	6.55298	23524	0.0965613	2162	0.135428
		Very low	2101006	151086	7.19113	1328	0.0632078	0	0
		Unclassified	328285	9275	2.82529	315	0.0959532	0	0
	Municipality size	<10.000 hab	5692080	333545	5.85981	4883	0.0857859	411	0.123222
		10.001-50.000 hab	11795541	716125	6.07115	10774	0.0913396	1022	0.142713
		50.001-100.000 hab	5304250	313714	5.91439	4797	0.0904369	422	0.134517
		100.001-500.000 hab	9407737	624054	6.63341	10567	0.112322	905	0.14502
		>500.000 hab	6165651	426727	6.92104	8960	0.145321	940	0.220281
	Country	Spain	27916773	1786906	6.40083	31281	0.112051	2905	0.162572
		Europe UE	1156493	58986	5.10042	718	0.0620842	0	0
		Africa	217416	5477	2.51913	0	0	0	0
		Latin America	1765944	137389	7.77992	940	0.0532293	0	0
		East Mediterr	653138	26540	4.06346	0	0	0	0
		Other or unknown	6655495	398867	5.99305	6839	0.102757	587	0.147167
	Employment	Active	14591010	842036	5.77092	7537	0.0516551	356	0.0422785
		Unemployed	2798342	208315	7.44423	1298	0.0463846	0	0
		Not active	11268847	475044	4.21555	4560	0.0404655	727	0.153038
		Pensioners	8502723	816313	9.60061	25417	0.298928	2387	0.292412
		Other situations	1204336	72456	6.01626	1169	0.0970659	0	0

## Sheet: Gastric
	FACTOR: HYPOTHRYOIDISM					CASES: GASTRIC CANCER
			N	n1		Cases		a1
			TOTAL POPULATION	FACTOR		CASES		FACTOR WITH CASES
				Hypothyr	(%)	Cancer	Cáncer (%)	Hypothyr with cancer	(%)
		All	38365258	2414165	6.29258	24759	0.0645349	2321	0.0961409
	Gender	Male	18230737	428414	2.34995	13991	0.076744	573	0.133749
		Female	20134521	1985751	9.86242	10769	0.0534853	1748	0.0880271
	Age	00-14	5598051	33129	0.591795	0	0		0
		15-34	7591284	307956	4.05671	0	0		0
		35-64	17119977	1203356	7.02896	6794	0.0396846	563	0.0467858
		65 and over	8055946	869724	10.7961	17688	0.219565	1758	0.202133
	Income level (eur/yr)	≥100.000	261424	11690	4.47166	0	0	0	0
		18.000-99.999	11312807	645694	5.70764	6687	0.05911	545	0.0844053
		<18.000	24361736	1596420	6.55298	16878	0.0692808	1657	0.103795
		Very low	2101006	151086	7.19113	871	0.0414563	0	0
		Unclassified	328285	9275	2.82529	226	0.0688426	0	0
	Municipality size	<10.000 hab	5692080	333545	5.85981	4224	0.0742084	341	0.102235
		10.001-50.000 hab	11795541	716125	6.07115	7020	0.059514	503	0.0702391
		50.001-100.000 hab	5304250	313714	5.91439	2670	0.050337	281	0.089572
		100.001-500.000 hab	9407737	624054	6.63341	6202	0.0659245	586	0.0939021
		>500.000 hab	6165651	426727	6.92104	4644	0.0753205	609	0.142714
	Country	Spain	27916773	1786906	6.40083	18566	0.0665048	1877	0.105042
		Europe UE	1156493	58986	5.10042	346	0.029918	0	0
		Africa	217416	5477	2.51913	0	0	0	0
		Latin America	1765944	137389	7.77992	482	0.0272942	0	0
		East Mediterr	653138	26540	4.06346	0	0	0	0
		Other or unknown	6655495	398867	5.99305	5207	0.0782361	342	0.0857429
	Employment	Active	14591010	842036	5.77092	3193	0.0218833	287	0.0340841
		Unemployed	2798342	208315	7.44423	625	0.0223347	0	0
		Not active	11268847	475044	4.21555	2504	0.0222206	425	0.0894654
		Pensioners	8502723	816313	9.60061	17535	0.206228	1499	0.183631
		Other situations	1204336	72456	6.01626	903	0.0749791	0	0

[truncated: 3 more sheets: Pancreas, Cervix, Digestive (other)]
