# Supplementary material for: Malignant neoplasms in people with hypothyroidism in Spain: A population-based analysis
Source: PLoS One. 2022 Oct 5;17(10):e0275568. doi: 10.1371/journal.pone.0275568 (PMC9534429; doi:10.1371/journal.pone.0275568)
Supplement: S2 File — (XLSX) [file pone.0275568.s004.xlsx]

## Sheet: Total cancer
	N: TOTAL POPULATION: HYPOTHYIROID IN 2018
	n1: FACTOR: REPLACEMENT THERAPY WITH THYROID HORMONE					cases: CASES: TOTAL CANCER			a1: FACTOR WITH CASES: HYPOTHYR WITH RT WITH CANCER
			N	n1		Casos		a1
			TOTAL POP: people with hypo in 2018	FACTOR: Hypothyr with RT		CASES: cancer within hypothyr		FACTOR WITH CASES
			Hypothyr	Hypothyr with RT	(%)	Cancer	(%)	Hypothyr with RT with cancer	(%)
		All	2282124	977761	42.8443	162068	7.10163	79127	8.09267
	Gender	Male	397073	137440	34.6133	35275	8.88376	15418	11.218
		Female	1885051	840320	44.5781	126793	6.72624	63709	7.58152
	Age	00-14	31460	5459	17.3522	0	0	0	0
		15-34	295107	81658	27.6706	3398	1.15145	1210	1.48179
		35-64	1145421	503753	43.9797	57420	5.013	28995	5.7558
		65 and over	810136	386891	47.7563	100995	12.4664	48856	12.6278
								79127
	Income level (eur/yr)	≥100.000	8926	3842	43.0428	751	8.41362	473	12.3113
		18.000-99.999	519947	222412	42.7759	39739	7.64289	19365	8.70681
		<18.000	1600629	682254	42.6241	112454	7.02561	54576	7.99937
		Very low	144909	66942	46.1959	8563	5.90923	4456	6.65651
		Unclassified	7713	2310	29.9494	562	7.2864	256	11.0823
	Municipality size	<10.000 hab	314191	145548	46.3247	21703	6.90758	10602	7.28419
		10.001-50.000 hab	680563	257748	37.8728	44053	6.47302	17894	6.94244
		50.001-100.000 hab	297184	138059	46.4557	18805	6.32773	9802	7.09986
		100.001-500.000 hab	589297	268109	45.4964	43468	7.37625	23940	8.9292
		>500.000 hab	400889	168297	41.9809	34040	8.49113	16890	10.0358
	Country	Spain	1689050	757544	44.8503	127038	7.52127	64874	8.56373
		Europe UE	53190	19474	36.6121	2854	5.36567	1136	5.83342
		Africa	4672	1319	28.232	0	0	0	0
		Latin America	121188	46966	38.7547	3988	3.29075	1990	4.23711
		East Mediterr	22767	8504	37.3523	611	2.68371	317	3.72766
		Other or unknown	391256	143953	36.7925	27471	7.02123	10767	7.47952
	Employment	Active	784701	322008	41.0358	28194	3.59296	14475	4.49523
		Unemployed	197327	84835	42.9921	7160	3.62849	3708	4.37084
		Not active	474823	194993	41.0665	28069	5.91147	14480	7.42591
		Pensioners	766274	359743	46.947	94406	12.3201	45205	12.5659
		Other situations	58999	16182	27.4276	4239	7.18487	1259	7.78025
