# Supplementary material for: Malignant neoplasms in people with hypothyroidism in Spain: A population-based analysis
Source: PLoS One. 2022 Oct 5;17(10):e0275568. doi: 10.1371/journal.pone.0275568 (PMC9534429; doi:10.1371/journal.pone.0275568)
Supplement: S3 File — (XLSX) [file pone.0275568.s005.xlsx]

## Sheet: Todos
CÁNCER TOTAL
PERSONAS POR MIL ASIGNADAS 2011-2019
	Filtros: [1 Problemas de salud].[NEOPLASIAS MALIGNAS]
	Dimensiones en filas: [2 Año].[Año]
	Medidas: [Casos], [Casos por mil personas asignadas], [Casos por mil personas atendidas], [Personas con problemas de salud], [Personas con problemas de salud por mil asignadas], [Personas con problemas de salud por mil atendidas]
		Casos	Casos por mil personas asignadas	Casos por mil personas atendidas	Personas con problemas de salud	Personas con problemas de salud por mil asignadas	Personas con problemas de salud por mil atendidas				Personas con problemas de salud
	2011	541582	29.09	34.23	495597	26.62	31.33			2011	13810136
	2012	855974	33.17	38.94	766197	29.69	34.85			2012	20148954
	2013	1343828	37.21	42.55	1208763	33.47	38.27			2013	29640354
	2014	1437543	39.73	45.08	1283893	35.48	40.27			2014	30100124
	2015	1740522	39.34	44.95	1545029	34.93	39.9			2015	37358654
	2016	1842853	41.2	46.25	1631663	36.48	40.95			2016	38376385
	2017	1836254	40.87	46.35	1625179	36.17	41.02			2017	38035422
	2018	1915341	42.52	48.16	1689965	37.52	42.49			2018	37700611
	2019	2060092	45.53	51.16	1819173	40.2	45.18			2019	38365258
	Fuente: BDCAP.
	Nota: La notación ‘…’ indica que el dato no se proporciona por muestra insuficiente.
	Dirección de la web: https://pestadistico.inteligenciadegestion.mscbs.es/PUBLICOSNS
	Filtros: [1 Problemas de salud].[T86 - Hipotiroidismo/mixedema]
	Dimensiones en filas: [2 Año].[Año]
		Casos	Casos por mil personas asignadas	Casos por mil personas atendidas	Personas con problemas de salud	Personas con problemas de salud por mil asignadas	Personas con problemas de salud por mil atendidas
	2011	400334	21.51	25.3	394687	21.2	24.95
	2012	680621	26.37	30.96	667129	25.85	30.35
	2013	1256400	34.79	39.78	1239899	34.33	39.26
	2014	1377562	38.07	43.2	1357363	37.52	42.57
	2015	1839481	41.58	47.51	1814210	41.01	46.85
	2016	1999569	44.7	50.19	1952163	43.64	49
	2017	2226542	49.56	56.21	2166892	48.23	54.7
	2018	2349928	52.17	59.08	2282124	50.66	57.38
	2019	2471801	54.62	61.38	2414165	53.35	59.95
	Filtros: [1 Problemas de salud].[NEOPLASIAS MALIGNAS], [91 Problema de Salud].[T86 - Hipotiroidismo/mixedema]
	Dimensiones en filas: [2 Año].[Año]
		Personas con problemas de salud	Personas con problemas de salud por mil atendidas
	2011	19452	49.28
	2012	38576	57.82
	2013	81217	65.5
	2014	93216	68.67
	2015	118050	65.07
	2016	133206	68.24
	2017	148034	68.32
	2018	162068	71.02
	2019	183947	76.19
	Filtros: [1 Problemas de salud].[NEOPLASIAS MALIGNAS], [91 Problema de Salud].[T86 - Hipotiroidismo/mixedema]
	Dimensiones en filas: [2 Año].[Año]
		Casos	Casos por mil personas atendidas	Personas con problemas de salud	Personas con problemas de salud por mil atendidas
	2011	20998	53.2	19452	49.28
	2012	43025	64.49	38576	57.82
	2013	90053	72.63	81217	65.5
	2014	104312	76.85	93216	68.67
	2015	132987	73.3	118050	65.07
	2016	150670	77.18	133206	68.24
	2017	168200	77.62	148034	68.32
	2018	184689	80.93	162068	71.02
	2019	209993	86.98	183947	76.19

## Sheet: Hombre y mujer
	Dimensiones en filas: [2 Año].[Año], [3 Sexo].[Sexo]
			Casos	Casos por mil personas atendidas	Personas con problemas de salud	Personas con problemas de salud por mil atendidas
	2011	Hombre	29578693	3942.36	6500631	866.43
		Mujer	40101396	4821.1	7309505	878.77
		Total	69680089	4404.36	13810136	872.92
	2012	Hombre	54264651	5172.97	9558833	911.23
		Mujer	73369872	6382.97	10590121	921.31
		Total	127634523	5805.62	20148954	916.5
	2013	Hombre	84426984	5610.05	14045859	933.33
		Mujer	117751786	7121.58	15594495	943.15
		Total	202178770	6401.36	29640354	938.47
	2014	Hombre	91475753	6005.3	14305707	939.16
		Mujer	127646464	7665.09	15794417	948.45
		Total	219122217	6872.17	30100124	944.01
	2015	Hombre	117625008	6373.41	17735027	960.96
		Mujer	165199374	8151.81	19623626	968.33
		Total	282824381	7304.17	37358654	964.82
	2016	Hombre	131784870	6918.25	18265523	958.88
		Mujer	179967136	8654.75	20110862	967.15
		Total	311752006	7824.53	38376385	963.19
	2017	Hombre	117939245	6248.26	18044796	955.99
		Mujer	164903424	7951.43	19990625	963.92
		Total	282842669	7139.9	38035422	960.14
	2018	Hombre	120018797	6320.19	17910293	943.16
		Mujer	168201014	8093.04	19790319	952.22
		Total	288219811	7246.59	37700611	947.89
	2019	Hombre	125507042	6519.57	18230737	947.01				People with cancer per thousand attended
		Mujer	175721773	8360.65	20134521	957.98				All atended people			Patients with hypothyroidism
		Total	301228815	7480.5	38365258	952.74
	Filtros: [1 Problemas de salud].[NEOPLASIAS MALIGNAS]
	Dimensiones en filas: [2 Año].[Año], [3 Sexo].[Sexo]
	Medidas: [Casos], [Casos por mil personas atendidas], [Personas con problemas de salud], [Personas con problemas de salud por mil atendidas]
			Casos	Casos por mil personas atendidas	Personas con problemas de salud	Personas con problemas de salud por mil atendidas
										All	Male	Female	All	Male	Female
	2011	Hombre	280614	37.4	253080	33.73			2011	31.33	33.73	29.16	49.28	76.09	45.11
		Mujer	260968	31.37	242517	29.16			2012	34.85	36.08	33.73	57.82	81.45	53.71
		Total	541582	34.23	495597	31.33			2013	38.27	38.97	37.63	65.5	87.21	61.49
	2012	Hombre	428778	40.87	378531	36.08			2014	40.27	40.61	39.95	68.67	89.96	64.65
		Mujer	427197	37.16	387666	33.73			2015	39.9	40.09	39.73	65.07	83.91	61.44
		Total	855974	38.94	766197	34.85			2016	40.95	40.81	41.08	68.24	86.83	64.53
	2013	Hombre	662325	44.01	586516	38.97			2017	41.02	41.4	40.68	68.32	86.29	64.62
		Mujer	681503	41.22	622247	37.63			2018	42.49	42.61	42.38	71.02	88.84	67.26
		Total	1343828	42.55	1208763	38.27			2019	45.18	44.94	45.39	76.19	94.52	72.24
	2014	Hombre	703480	46.18	618609	40.61
		Mujer	734063	44.08	665283	39.95
		Total	1437543	45.08	1283893	40.27
	2015	Hombre	847706	45.93	739932	40.09
		Mujer	892817	44.06	805097	39.73
		Total	1740522	44.95	1545029	39.9
	2016	Hombre	891919	46.82	777380	40.81
		Mujer	950934	45.73	854283	41.08
		Total	1842853	46.25	1631663	40.95
	2017	Hombre	895318	47.43	781538	41.4
		Mujer	940936	45.37	843641	40.68
		Total	1836254	46.35	1625179	41.02
	2018	Hombre	929617	48.95	809149	42.61
		Mujer	985724	47.43	880816	42.38
		Total	1915341	48.16	1689965	42.49
	2019	Hombre	993822	51.62	865161	44.94
		Mujer	1066269	50.73	954013	45.39
		Total	2060092	51.16	1819173	45.18
	Filtros: [1 Problemas de salud].[NEOPLASIAS MALIGNAS], [91 Problema de Salud].[T86 - Hipotiroidismo/mixedema]
	Dimensiones en filas: [2 Año].[Año], [3 Sexo].[Sexo]
			Casos	Casos por mil personas atendidas	Personas con problemas de salud	Personas con problemas de salud por mil atendidas
	2011	Hombre	4615	86.75	4048	76.09
		Mujer	16383	47.98	15404	45.11
		Total	20998	53.2	19452	49.28
	2012	Hombre	9416	95.25	8052	81.45
		Mujer	33610	59.14	30524	53.71
		Total	43025	64.49	38576	57.82
	2013	Hombre	19559	101.16	16863	87.21
		Mujer	70494	67.36	64355	61.49
		Total	90053	72.63	81217	65.5
	2014	Hombre	22965	106.41	19415	89.96
		Mujer	81347	71.26	73801	64.65
		Total	104312	76.85	93216	68.67
	2015	Hombre	29142	99.52	24571	83.91
		Mujer	103845	68.26	93479	61.44
		Total	132987	73.3	118050	65.07
	2016	Hombre	33498	103.35	28142	86.83
		Mujer	117172	71.97	105064	64.53
		Total	150670	77.18	133206	68.24
	2017	Hombre	37893	102.61	31864	86.29
		Mujer	130307	72.49	116170	64.62
		Total	168200	77.62	148034	68.32
	2018	Hombre	42126	106.09	35275	88.84
		Mujer	142564	75.63	126793	67.26
		Total	184689	80.93	162068	71.02
	2019	Hombre	48617	113.48	40496	94.52
		Mujer	161376	81.27	143451	72.24
		Total	209993	86.98	183947	76.19
	Filtros: [1 Problemas de salud].[T86 - Hipotiroidismo/mixedema]
	Dimensiones en filas: [2 Año].[Año], [3 Sexo].[Sexo]
	Medidas: [Casos], [Casos por mil personas atendidas], [Personas con problemas de salud], [Personas con problemas de salud por mil atendidas]
			Casos	Casos por mil personas atendidas	Personas con problemas de salud	Personas con problemas de salud por mil atendidas
	2011	Hombre	53931	7.19	53193	7.09
		Mujer	346404	41.65	341494	41.06
		Total	400334	25.3	394687	24.95
	2012	Hombre	100618	9.59	98858	9.42
		Mujer	580003	50.46	568271	49.44
		Total	680621	30.96	667129	30.35
	2013	Hombre	195496	12.99	193345	12.85
		Mujer	1060904	64.16	1046554	63.3
		Total	1256400	39.78	1239899	39.26
	2014	Hombre	218406	14.34	215818	14.17
		Mujer	1159156	69.61	1141545	68.55
		Total	1377562	43.2	1357363	42.57
	2015	Hombre	296305	16.06	292833	15.87
		Mujer	1543175	76.15	1521377	75.07
		Total	1839481	47.51	1814210	46.85
	2016	Hombre	330620	17.36	324116	17.01
		Mujer	1668949	80.26	1628047	78.29
		Total	1999569	50.19	1952163	49
	2017	Hombre	377242	19.99	369274	19.56
		Mujer	1849300	89.17	1797618	86.68
		Total	2226542	56.21	2166892	54.7
	2018	Hombre	406488	21.41	397073	20.91
		Mujer	1943440	93.51	1885051	90.7
		Total	2349928	59.08	2282124	57.38
	2019	Hombre	436684	22.68	428414	22.25
		Mujer	2035116	96.83	1985751	94.48
		Total	2471801	61.38	2414165	59.95
